# Supplementary material for: Impact of tight blood glucose control within normal fasting ranges with insulin titration prescribed by the Leuven algorithm in adult critically ill patients: the TGC-fast randomized controlled trial
Source: Trials. 2022 Sep 19;23:788. doi: 10.1186/s13063-022-06709-8 (PMC9483886; doi:10.1186/s13063-022-06709-8)
Supplement: Supplementary file 1 — Additional file 1. [file 13063_2022_6709_MOESM1_ESM.zip]

Archive with 3 entries (3 files):
- TGC-fast protocol version 1.2.pdf
- TGC-fast protocol version 1.4.pdf
- TGC-fast protocol version 1.5.pdf
